# Supplementary material for: A genome-wide study to identify genes responsible for oviduct development in chickens
Source: PLoS One. 2017 Dec 27;12(12):e0189955. doi: 10.1371/journal.pone.0189955 (PMC5744973; doi:10.1371/journal.pone.0189955)
Supplement: S1 Table — (XLSX) [file pone.0189955.s001.xlsx]

## Sheet: Sheet1
S1 Table Genome-wide significant SNPs for oviduct length(CL) and oviduct weight(CH) by univariate model
Traits	Chr.	rs	Position	Minor/Major allele	AF	beta	se	p_value
OL	1	rs314748991	168489594	A/G	0.281	0.25547	0.0513759	7.4e-07
OL	1	rs13972085	168720658	A/T	0.471	-0.261993	0.0469804	2.92e-08
OL	1	rs13972288	168901953	T/C	0.406	-0.237823	0.044163	8.44e-08
OL	1	rs315316637	169041948	G/A	0.387	-0.252723	0.0500746	5.06e-07
OL	1	rs15498742	169056510	C/T	0.387	-0.251169	0.0501402	6.13e-07
OL	1	rs317812130	169231399	A/G	0.373	-0.248387	0.0498022	6.86e-07
OL	1	rs314503782	169243759	G/A	0.301	0.247082	0.0477942	2.67e-07
OL	1	rs316415902	169245533	C/T	0.28	0.2696	0.0499962	8.11e-08
OL	1	rs315735548	169250065	G/T	0.314	-0.248641	0.0501426	7.94e-07
OL	1	rs317835771	169303279	C/T	0.345	-0.245889	0.0454618	7.42e-08
OL	1	rs317855544	169361909	C/T	0.131	-0.349125	0.0632958	4.11e-08
OL	1	rs13972990	169562091	C/T	0.455	-0.306619	0.0508143	2.03e-09
OL	1	rs14917824	169586946	T/C	0.444	-0.265588	0.0500555	1.3e-07
OL	1	rs318027552	169613334	A/G	0.34	-0.31506	0.0485953	1.23e-10
OL	1	rs13973177	169663934	C/G	0.45	-0.28097	0.0509206	4.06e-08
OL	1	rs316815773	169670916	C/T	0.49	0.258215	0.0477895	7.65e-08
OL	1	rs15500685	169696167	T/C	0.479	0.254169	0.0478835	1.28e-07
OL	1	rs312911339	169827571	A/G	0.41	-0.282607	0.0503154	2.33e-08
OL	1	rs315709032	169866127	G/A	0.373	-0.259219	0.0502511	2.83e-07
OL	1	rs314977251	169875883	G/T	0.46	-0.272349	0.0472463	1e-08
OL	1	rs13553625	169879189	A/G	0.408	-0.288493	0.0501681	1.08e-08
OL	1	rs315124749	169891114	A/T	0.395	-0.25622	0.0503269	4.03e-07
OL	1	rs14918175	169914042	G/A	0.459	-0.269575	0.0473333	1.49e-08
OL	1	rs313480778	169963173	G/A	0.39	-0.249336	0.0494378	5.15e-07
OL	1	rs314186811	169964543	G/A	0.407	-0.286177	0.050233	1.47e-08
OL	1	rs314418199	170043910	G/A	0.435	-0.292974	0.0473098	7.69e-10
OL	1	rs317555508	170143262	T/A	0.385	-0.303039	0.0500008	1.73e-09
OL	1	rs317130359	170339332	T/G	0.373	-0.275852	0.0460967	2.74e-09
OL	1	rs14918769	170390290	T/C	0.381	-0.25531	0.0455753	2.53e-08
OL	1	rs14918770	170390345	T/C	0.333	-0.265667	0.0477475	3.14e-08
OL	1	rs314967950	170399994	T/G	0.304	-0.26168	0.0502418	2.18e-07
OL	1	rs314437684	170528757	T/C	0.43	-0.289306	0.0501756	9.92e-09
OL	1	rs317669566	170532000	A/T	0.375	-0.291398	0.0497733	5.91e-09
OL	1	rs316139001	170573704	G/T	0.398	-0.27725	0.0502426	4.05e-08
OL	1	rs312373352	170704045	T/G	0.399	-0.271425	0.0500695	6.94e-08
OL	1	rs314460336	170769605	A/G	0.392	-0.306362	0.049875	1.05e-09
OL	1	rs14919130	170780985	C/A	0.481	-0.291589	0.0482286	1.89e-09
OL	1	rs15503906	170807328	A/C	0.48	-0.291799	0.048196	1.79e-09
OL	1	rs312345313	170907493	A/G	0.399	-0.271321	0.0501986	7.57e-08
OL	1	rs316998408	170912667	T/C	0.399	-0.271321	0.0501986	7.57e-08
OL	1	rs315069556	170920135	A/G	0.413	-0.301734	0.0504229	2.74e-09
OL	1	rs316954507	170927443	A/G	0.397	-0.273754	0.0502706	6.06e-08
OL	1	rs313459705	170938270	G/A	0.398	-0.260895	0.050254	2.38e-07
OL	1	rs315718240	170941470	C/A	0.398	-0.259769	0.0502767	2.71e-07
OL	1	rs15504297	170945880	G/A	0.399	-0.250312	0.0501279	6.65e-07
OL	1	rs315653292	170954280	G/A	0.413	-0.289388	0.0505245	1.24e-08
OL	1	rs15504358	170976891	G/A	0.398	-0.260211	0.0502582	2.57e-07
OL	1	rs15504361	170977109	G/A	0.398	-0.260025	0.0502963	2.67e-07
OL	1	rs315827967	170989520	C/A	0.413	-0.29156	0.0504811	9.37e-09
OL	1	rs312584320	170993003	C/T	0.413	-0.29156	0.0504811	9.37e-09
OL	1	rs314667377	171044869	A/C	0.413	-0.291672	0.0504921	9.32e-09
OL	1	rs313968030	171050712	A/T	0.376	-0.266196	0.0498782	1.1e-07
OL	1	rs316174212	171129158	T/C	0.414	-0.288218	0.0504807	1.37e-08
OL	1	rs314684987	171132651	T/C	0.376	-0.268162	0.049979	9.39e-08
OL	1	rs313355424	171139200	T/G	0.375	-0.270819	0.0499108	6.74e-08
OL	1	rs316179173	171141273	C/T	0.376	-0.268427	0.0498267	8.34e-08
OL	1	rs317715898	171143420	T/C	0.375	-0.26943	0.0498896	7.76e-08
OL	1	rs315604963	171143988	A/G	0.391	-0.301404	0.0500097	2.12e-09
OL	1	rs314016174	171149347	C/T	0.38	-0.250415	0.0495834	4.97e-07
OL	1	rs316606017	171150031	A/G	0.399	-0.255568	0.0500142	3.65e-07
OL	1	rs14919411	171157108	C/T	0.398	-0.259275	0.0502079	2.75e-07
OL	1	rs316503996	171158242	G/A	0.414	-0.292039	0.0503351	8.04e-09
OL	1	rs315011058	171166229	G/T	0.397	-0.256202	0.0501923	3.76e-07
OL	1	rs312532768	171170066	C/T	0.374	-0.265883	0.0498749	1.13e-07
OL	1	rs14919416	171171020	A/G	0.374	-0.265883	0.0498749	1.13e-07
OL	1	rs315132921	171175088	G/A	0.374	-0.265883	0.0498749	1.13e-07
OL	1	rs314113780	171178719	G/T	0.391	-0.258893	0.0497116	2.19e-07
OL	1	rs314236709	171180261	A/C	0.391	-0.260784	0.0498343	1.91e-07
OL	1	rs313570355	171292608	C/T	0.363	-0.263729	0.0504224	1.94e-07
OL	1	rs13975174	171298203	A/G	0.373	-0.25343	0.0499557	4.42e-07
OL	1	rs317158563	171329944	C/T	0.427	-0.280227	0.0498659	2.29e-08
OL	1	rs15504793	171332899	C/T	0.455	-0.288677	0.0476422	1.74e-09
OL	1	rs312686062	171338876	C/A	0.455	-0.281204	0.0474663	3.91e-09
OL	1	rs317625273	171395456	G/A	0.427	-0.281828	0.0499822	2.06e-08
OL	1	rs15505062	171505223	T/G	0.425	-0.267402	0.0499006	9.74e-08
OL	1	rs314969663	171527006	T/C	0.437	-0.26103	0.0477597	5.43e-08
OL	1	rs315187709	171548178	A/G	0.395	-0.240809	0.0481227	6.3e-07
OL	1	rs313650886	171552678	A/T	0.464	-0.260485	0.047988	6.67e-08
OL	1	rs316954692	171555832	T/C	0.464	-0.260485	0.047988	6.67e-08
OL	1	rs312303956	174205963	T/G	0.32	-0.249835	0.0492396	4.4e-07
OL	1	rs14922488	174290610	A/C	0.326	-0.248594	0.0490327	4.49e-07
OL	1	rs13978410	174294633	C/T	0.356	-0.254798	0.0482401	1.47e-07
OW	1	rs312726815	167689410	C/A	0.402	-0.257112	0.0509223	5.00105e-07
OW	1	rs317496170	167689803	A/T	0.401	-0.254281	0.0509308	6.67566e-07
OW	1	rs314892089	167831353	T/C	0.212	0.286595	0.0557098	3.05027e-07
OW	1	rs317160250	167837617	A/G	0.359	-0.251466	0.0493966	4.03367e-07
OW	1	rs313680223	167838452	C/T	0.362	-0.269326	0.0499971	8.35594e-08
OW	1	rs13970902	167854789	T/C	0.212	0.291705	0.0557123	1.8829e-07
OW	1	rs15495900	167858064	T/C	0.213	0.2853	0.0554005	2.96608e-07
OW	1	rs14916609	168456799	G/A	0.414	-0.26589	0.0503515	1.48295e-07
OW	1	rs14916642	168476105	T/G	0.416	-0.249071	0.0498381	6.50984e-07
OW	1	rs314748991	168489594	A/G	0.281	0.282606	0.0511491	3.89654e-08
OW	1	rs13553001	168492498	C/T	0.295	0.248499	0.0482723	2.99608e-07
OW	1	rs14916670	168495221	A/G	0.273	0.272503	0.0513932	1.3204e-07
OW	1	rs13972085	168720658	A/T	0.472	-0.269954	0.0469335	1.07484e-08
OW	1	rs315057957	168751600	A/G	0.335	0.248738	0.0490729	4.51959e-07
OW	1	rs314344040	168755393	A/G	0.308	-0.27258	0.0499841	5.803e-08
OW	1	rs13972288	168901953	T/C	0.407	-0.254551	0.0439474	8.50628e-09
OW	1	rs316768153	168998188	A/G	0.371	-0.261077	0.0499558	1.98309e-07
OW	1	rs314219237	169024933	T/C	0.368	-0.250341	0.0505229	8.08215e-07
OW	1	rs315316637	169041948	G/A	0.388	-0.285819	0.0502686	1.5714e-08
OW	1	rs316458519	169044502	A/T	0.385	-0.276732	0.0501894	4.15228e-08
OW	1	rs314051078	169046176	G/A	0.386	-0.278989	0.0500954	3.04564e-08
OW	1	rs317441976	169051794	G/T	0.412	-0.272193	0.0509239	1.04828e-07
OW	1	rs15498742	169056510	C/T	0.388	-0.279698	0.0503514	3.29909e-08
OW	1	rs314503782	169243759	G/A	0.301	0.25098	0.0476891	1.63141e-07
OW	1	rs316415902	169245533	C/T	0.279	0.279445	0.0498543	2.48562e-08
OW	1	rs315735548	169250065	G/T	0.314	-0.25785	0.0501721	3.1331e-07
OW	1	rs317835771	169303279	C/T	0.345	-0.248462	0.0453635	5.08827e-08
OW	1	rs13972990	169562091	C/T	0.455	-0.309234	0.0515495	2.50628e-09
OW	1	rs14917824	169586946	T/C	0.445	-0.294066	0.0506452	7.82999e-09
OW	1	rs318027552	169613334	A/G	0.341	-0.311263	0.0488562	2.51549e-10
OW	1	rs13973177	169663934	C/G	0.451	-0.308718	0.0515598	2.68051e-09
OW	1	rs316815773	169670916	C/T	0.49	0.280319	0.0480759	6.78991e-09
OW	1	rs15500685	169696167	T/C	0.479	0.268687	0.0482021	2.9613e-08
OW	1	rs312737959	169709920	G/A	0.441	-0.280959	0.0511695	4.71853e-08
OW	1	rs317130359	170339332	T/G	0.372	-0.259219	0.0461666	2.35396e-08
OW	1	rs14918769	170390290	T/C	0.381	-0.241668	0.0455785	1.32098e-07
OW	1	rs312828919	170393756	A/G	0.31	-0.262898	0.0499243	1.60477e-07
OW	1	rs314967950	170399994	T/G	0.304	-0.268226	0.0503827	1.17641e-07
OW	1	rs314460336	170769605	A/G	0.391	-0.255066	0.0505353	5.04814e-07
OW	1	rs314113780	171178719	G/T	0.391	-0.249845	0.0500992	6.87085e-07
OW	1	rs314236709	171180261	A/C	0.39	-0.250246	0.0502401	7.08425e-07
OW	4	rs80668034	73156000	G/A	0.16	0.31252	0.060065	2.24142e-07
OW	4	rs315376630	73427055	A/G	0.066	0.406075	0.0814574	6.93717e-07
OW	4	rs14490329	73477361	G/A	0.086	0.379323	0.0742941	3.73275e-07
OW	4	rs314376725	73525080	G/C	0.075	0.407257	0.0812793	6.09282e-07
OW	4	rs314393830	74210705	T/C	0.064	0.443885	0.0873792	4.26474e-07
OW	4	rs312570847	74225744	T/C	0.065	0.448703	0.087065	2.90638e-07
OW	4	rs313130327	74235572	T/C	0.064	0.443885	0.0873792	4.26474e-07
OW	4	rs314523951	75701319	T/C	0.223	0.240494	0.0479961	6.0893e-07
OW	8	rs80715313	4886473	T/C	0.323	0.210364	0.0416725	5.02882e-07
OW	8	rs316625398	4914326	G/A	0.313	0.211432	0.04208	5.67338e-07
OW	8	rs317895543	4916702	G/A	0.313	0.211078	0.0420831	5.93449e-07
