# Supplementary material for: A genome-wide study to identify genes responsible for oviduct development in chickens
Source: PLoS One. 2017 Dec 27;12(12):e0189955. doi: 10.1371/journal.pone.0189955 (PMC5744973; doi:10.1371/journal.pone.0189955)
Supplement: S2 Table — (XLSX) [file pone.0189955.s002.xlsx]

## Sheet: Sheet1
S2 Table Genome-wide suggestive SNPs for oviduct length(CL) and oviduct weight(CH) by univariate model
Traits	Chr.	rs	Position	Minor/Major allele	AF	beta	se	p_value
OL	1	rs313164099	39630346	T/C	0.059	-0.398271	0.0911799	1.34334e-05
OL	1	rs317496170	167689803	A/T	0.4	-0.223481	0.0507979	1.16497e-05
OL	1	rs14916609	168456799	G/A	0.413	-0.223742	0.0504246	9.80603e-06
OL	1	rs14916642	168476105	T/G	0.416	-0.22139	0.0497682	9.31222e-06
OL	1	rs14916670	168495221	A/G	0.274	0.237027	0.0516404	4.81739e-06
OL	1	rs13553098	168684173	C/T	0.081	0.337539	0.0781487	1.67271e-05
OL	1	rs314476454	168698020	T/C	0.082	0.347367	0.0778741	8.80392e-06
OL	1	rs316690509	168741943	A/C	0.204	-0.273652	0.0572151	1.90457e-06
OL	1	rs315057957	168751600	A/G	0.335	0.217815	0.0493471	1.09039e-05
OL	1	rs314344040	168755393	A/G	0.308	-0.232953	0.0502402	3.85781e-06
OL	1	rs317231743	168964708	T/C	0.49	-0.222147	0.0497005	8.44336e-06
OL	1	rs312480234	168990011	A/T	0.446	0.210573	0.0487137	1.64695e-05
OL	1	rs316458519	169044502	A/T	0.385	-0.241128	0.0500314	1.59042e-06
OL	1	rs314051078	169046176	G/A	0.385	-0.237333	0.0499503	2.22108e-06
OL	1	rs317441976	169051794	G/T	0.411	-0.243207	0.0506372	1.72593e-06
OL	1	rs317352311	169260694	G/A	0.375	-0.208047	0.0454828	5.18914e-06
OL	1	rs13972528	169264578	A/G	0.434	-0.221762	0.0463421	1.88172e-06
OL	1	rs315505060	169277533	C/T	0.316	-0.210909	0.0485587	1.50075e-05
OL	1	rs318234165	169335499	T/C	0.456	0.243258	0.0499358	1.22977e-06
OL	1	rs13972999	169566215	A/G	0.151	-0.289239	0.060143	1.67362e-06
OL	1	rs14917840	169597419	A/G	0.363	-0.219059	0.0472311	3.83476e-06
OL	1	rs312737959	169709920	G/A	0.441	-0.234427	0.0508144	4.31133e-06
OL	1	rs315690458	169724568	T/C	0.482	-0.233236	0.0536494	1.47376e-05
OL	1	rs13973319	169729543	A/G	0.105	0.300386	0.0694785	1.64117e-05
OL	1	rs315580017	169741233	A/C	0.458	0.222326	0.0505478	1.17064e-05
OL	1	rs13973359	169747219	T/C	0.467	0.227428	0.0507462	7.98985e-06
OL	1	rs13973387	169780116	T/G	0.482	-0.234546	0.0535102	1.25389e-05
OL	1	rs13973391	169780306	C/G	0.482	-0.234546	0.0535102	1.25389e-05
OL	1	rs14918008	169809501	T/C	0.13	-0.283555	0.0639427	9.92503e-06
OL	1	rs312318959	169976267	T/G	0.436	0.221051	0.0463932	2.08118e-06
OL	1	rs14918297	170006722	C/T	0.486	0.203707	0.0467047	1.38252e-05
OL	1	rs15501706	170009842	A/G	0.486	0.203707	0.0467047	1.38252e-05
OL	1	rs13553681	170051828	G/T	0.317	0.243087	0.0495027	1.01114e-06
OL	1	rs316521236	170059432	T/C	0.465	0.224351	0.051283	1.30271e-05
OL	1	rs13974078	170326395	G/T	0.483	0.216776	0.0499931	1.55056e-05
OL	1	rs313614484	170335509	C/T	0.374	-0.226115	0.0492102	4.70641e-06
OL	1	rs15502679	170344825	G/A	0.483	0.217097	0.0500053	1.51366e-05
OL	1	rs13974171	170389850	A/G	0.337	0.207685	0.047827	1.50732e-05
OL	1	rs312828919	170393756	A/G	0.309	-0.238984	0.0498916	1.83843e-06
OL	1	rs314737336	170750430	T/G	0.256	0.234091	0.0511959	5.23187e-06
OL	1	rs316230420	170764415	T/C	0.279	0.228077	0.0493407	4.12899e-06
OL	1	rs313893653	170764646	G/A	0.292	0.220098	0.0485596	6.30817e-06
OL	1	rs318008128	170773976	C/T	0.269	0.231285	0.0500303	4.12119e-06
OL	1	rs317969564	170788410	T/C	0.256	0.229715	0.0511755	7.73162e-06
OL	1	rs314763677	170789621	G/A	0.28	0.212753	0.0491325	1.59235e-05
OL	1	rs316651056	170800807	T/A	0.27	0.230931	0.0501027	4.39911e-06
OL	1	rs316734304	170801092	T/G	0.27	0.222382	0.050172	1.00221e-05
OL	1	rs15504077	170876704	A/C	0.317	-0.229854	0.0518611	1.00356e-05
OL	1	rs314851790	170883731	A/G	0.396	-0.223134	0.0497377	7.8236e-06
OL	1	rs13554048	170906878	C/T	0.386	-0.243082	0.0500571	1.32713e-06
OL	1	rs316794220	171055814	G/T	0.335	-0.239608	0.0509614	2.82531e-06
OL	1	rs13974901	171079362	C/T	0.271	0.22834	0.050276	6.04307e-06
OL	1	rs312818708	171179033	T/G	0.361	-0.238334	0.0501958	2.25712e-06
OL	1	rs13554105	171220680	T/C	0.268	-0.233095	0.0528069	1.08962e-05
OL	1	rs312564631	171224777	T/C	0.271	0.228156	0.0501706	5.87921e-06
OL	1	rs313586116	171226425	G/A	0.307	0.224019	0.0495801	6.74016e-06
OL	1	rs314721691	171283254	A/G	0.411	-0.245849	0.0498926	9.28489e-07
OL	1	rs316028175	171283755	G/C	0.335	-0.239632	0.0508781	2.71586e-06
OL	1	rs13975211	171322600	G/T	0.32	-0.21997	0.0492523	8.58178e-06
OL	1	rs316899825	171331965	T/A	0.35	-0.213611	0.0459285	3.60549e-06
OL	1	rs13554139	171340078	A/G	0.268	-0.23681	0.0527467	7.70282e-06
OL	1	rs13975221	171341061	T/C	0.268	-0.23681	0.0527467	7.70282e-06
OL	1	rs313592404	171390212	C/T	0.384	-0.242248	0.0495672	1.13634e-06
OL	1	rs312390666	171418407	T/C	0.268	-0.23681	0.0527467	7.70282e-06
OL	1	rs313543958	171470704	A/G	0.348	-0.208498	0.0468416	9.19682e-06
OL	1	rs13975459	171545933	C/T	0.258	0.224645	0.0506925	1.00623e-05
OL	1	rs313493934	171741586	T/G	0.316	-0.2251	0.050518	9.00015e-06
OL	1	rs317987313	172456292	A/G	0.316	-0.231675	0.0511368	6.3687e-06
OL	1	rs312734579	173213427	T/C	0.314	-0.238039	0.0508841	3.16661e-06
OL	1	rs317987860	173225730	C/A	0.298	-0.223804	0.0517207	1.61399e-05
OL	1	rs14921873	173614961	G/C	0.357	-0.231692	0.0482105	1.70135e-06
OL	1	rs313453246	174206827	C/T	0.404	-0.229337	0.0473464	1.41053e-06
OL	1	rs314539347	174302655	T/G	0.412	-0.227988	0.0470111	1.37017e-06
OL	1	rs318169179	174427361	A/G	0.354	-0.238739	0.0488241	1.12209e-06
OL	1	rs317281087	174589528	C/G	0.24	0.215607	0.0490987	1.20871e-05
OL	1	rs14923106	174741354	C/T	0.329	-0.225514	0.049357	5.31653e-06
OL	1	rs15513817	174752006	A/C	0.342	-0.222713	0.0494461	7.19916e-06
OL	1	rs318218745	174850537	C/T	0.219	-0.244053	0.0549979	9.79081e-06
OL	1	rs14923430	175063918	C/A	0.381	-0.229508	0.0495227	3.90197e-06
OL	2	rs317219220	49558617	G/C	0.199	-0.248807	0.0566348	1.19836e-05
OL	2	rs316383552	55084219	A/G	0.163	-0.275303	0.0606688	6.15473e-06
OL	2	rs312614123	55084408	C/T	0.16	-0.287911	0.0614227	3.02776e-06
OL	2	rs313662930	56004969	C/T	0.192	-0.252241	0.0556316	6.26147e-06
OL	2	rs14185641	56021506	C/T	0.185	-0.266436	0.0592636	7.48431e-06
OL	4	rs80729977	72753440	G/C	0.148	0.295874	0.0630661	2.96846e-06
OL	4	rs313311304	72990509	T/C	0.09	0.325016	0.0744577	1.3608e-05
OL	4	rs14490003	73053409	A/G	0.199	0.251257	0.0552419	5.8599e-06
OL	4	rs80668034	73156000	G/A	0.161	0.276331	0.0602612	4.91825e-06
OL	4	rs315376630	73427055	A/G	0.066	0.372069	0.0818356	5.90817e-06
OL	4	rs316953671	74355939	C/T	0.101	0.314409	0.0713666	1.1329e-05
OL	4	rs316532738	74359211	C/T	0.097	0.33799	0.0725518	3.47608e-06
OL	4	rs15619270	75478306	C/G	0.059	0.369952	0.0850667	1.46356e-05
OL	4	rs315201454	75485620	G/A	0.059	0.384557	0.0854433	7.31444e-06
OL	4	rs14491030	75486534	G/A	0.06	0.377738	0.0842837	7.98697e-06
OL	4	rs316243629	75495451	A/G	0.059	0.384557	0.0854433	7.31444e-06
OL	4	rs14491074	75653956	C/T	0.058	0.395226	0.0867982	5.72172e-06
OL	4	rs14491507	76073771	A/G	0.053	0.398588	0.0914786	1.4104e-05
OL	4	rs15620367	76186390	A/G	0.13	0.323055	0.0662728	1.21031e-06
OL	4	rs313239566	76187224	A/G	0.131	0.314976	0.0651547	1.47862e-06
OL	4	rs318020581	76358382	T/G	0.198	0.24034	0.0534873	7.56708e-06
OL	4	rs313422618	77366225	C/T	0.086	0.341484	0.0781089	1.31973e-05
OW	1	rs313829505	165690688	T/C	0.472	0.246293	0.0542127	6.00326e-06
OW	1	rs13968203	165780344	A/G	0.469	0.243453	0.0540879	7.30159e-06
OW	1	rs314208476	168228685	T/C	0.305	0.205809	0.0470165	1.28718e-05
OW	1	rs13971554	168332087	T/G	0.232	0.26634	0.0553127	1.62447e-06
OW	1	rs15497717	168487030	A/G	0.352	0.237195	0.048474	1.10248e-06
OW	1	rs317471988	168641613	T/C	0.345	-0.219255	0.049778	1.13729e-05
OW	1	rs313362705	168727527	C/T	0.336	-0.207757	0.0461237	7.19121e-06
OW	1	rs315240914	168752403	G/A	0.342	0.21633	0.0471491	4.856e-06
OW	1	rs317231743	168964708	T/C	0.49	-0.224706	0.0499621	7.42198e-06
OW	1	rs14917205	168975425	T/G	0.283	0.247787	0.0520848	2.15657e-06
OW	1	rs317499423	169026571	T/C	0.374	-0.230083	0.0493702	3.44616e-06
OW	1	rs314221997	169200733	C/T	0.463	0.200614	0.0452219	9.84667e-06
OW	1	rs317464693	169242051	A/C	0.298	0.222735	0.0480657	3.90877e-06
OW	1	rs315533565	169242657	A/G	0.32	0.20494	0.0461817	9.78036e-06
OW	1	rs317352311	169260694	G/A	0.375	-0.203033	0.0453459	8.14612e-06
OW	1	rs13972639	169355845	C/T	0.278	0.237322	0.0525074	6.69336e-06
OW	1	rs317855544	169361909	C/T	0.131	-0.30669	0.06302	1.25955e-06
OW	1	rs317326344	169363869	G/T	0.451	-0.217383	0.0465487	3.29062e-06
OW	1	rs312911339	169827571	A/G	0.409	-0.225729	0.0511696	1.10293e-05
OW	1	rs314977251	169875883	G/T	0.46	-0.209967	0.0478171	1.20985e-05
OW	1	rs13553625	169879189	A/G	0.408	-0.22598	0.0510595	1.03262e-05
OW	1	rs14918175	169914042	G/A	0.459	-0.210414	0.047877	1.18896e-05
OW	1	rs314186811	169964543	G/A	0.407	-0.228433	0.0511146	8.46778e-06
OW	1	rs314418199	170043910	G/A	0.435	-0.215055	0.0478656	7.58349e-06
OW	1	rs13553681	170051828	G/T	0.317	0.216786	0.0493937	1.22138e-05
OW	1	rs317555508	170143262	T/A	0.384	-0.231689	0.0508875	5.73173e-06
OW	1	rs14918770	170390345	T/C	0.333	-0.22919	0.0478927	1.87979e-06
OW	1	rs312482699	170455006	G/T	0.435	-0.206761	0.0472228	1.28109e-05
OW	1	rs314437684	170528757	T/C	0.43	-0.234174	0.0507703	4.33034e-06
OW	1	rs14919130	170780985	C/A	0.48	-0.215616	0.0487248	1.03561e-05
OW	1	rs15503906	170807328	A/C	0.48	-0.215236	0.0486709	1.04948e-05
OW	1	rs312345313	170907493	A/G	0.398	-0.233754	0.0507608	4.48516e-06
OW	1	rs316998408	170912667	T/C	0.398	-0.233754	0.0507608	4.48516e-06
OW	1	rs315069556	170920135	A/G	0.413	-0.243369	0.0511364	2.1374e-06
OW	1	rs315653292	170954280	G/A	0.413	-0.233857	0.0512568	5.48211e-06
OW	1	rs315827967	170989520	C/A	0.413	-0.233251	0.0512224	5.71236e-06
OW	1	rs312584320	170993003	C/T	0.413	-0.233251	0.0512224	5.71236e-06
OW	1	rs314667377	171044869	A/C	0.413	-0.234322	0.051218	5.1681e-06
OW	1	rs316174212	171129158	T/C	0.414	-0.229285	0.0512175	8.17343e-06
OW	1	rs317715898	171143420	T/C	0.375	-0.218409	0.0505266	1.64671e-05
OW	1	rs315604963	171143988	A/G	0.391	-0.249726	0.050709	9.41714e-07
OW	1	rs316503996	171158242	G/A	0.414	-0.230483	0.051052	6.85444e-06
OW	1	rs312532768	171170066	C/T	0.374	-0.218441	0.050512	1.63279e-05
OW	1	rs14919416	171171020	A/G	0.374	-0.218441	0.050512	1.63279e-05
OW	1	rs315132921	171175088	G/A	0.374	-0.218441	0.050512	1.63279e-05
OW	1	rs313570355	171292608	C/T	0.363	-0.236475	0.0508498	3.61326e-06
OW	1	rs317158563	171329944	C/T	0.427	-0.22949	0.0504799	5.9174e-06
OW	1	rs15504793	171332899	C/T	0.455	-0.222614	0.0480898	3.99993e-06
OW	1	rs312686062	171338876	C/A	0.454	-0.219876	0.0478838	4.7729e-06
OW	1	rs317625273	171395456	G/A	0.427	-0.227439	0.0506259	7.59638e-06
OW	1	rs313543958	171470704	A/G	0.347	-0.20415	0.0467763	1.36498e-05
OW	1	rs15505062	171505223	T/G	0.425	-0.221722	0.0505062	1.21563e-05
OW	1	rs314296898	171735630	T/G	0.279	0.225296	0.0513868	1.24732e-05
OW	1	rs312619242	172073013	A/G	0.293	-0.238821	0.0513696	3.6373e-06
OW	1	rs312734579	173213427	T/C	0.314	-0.225519	0.0509349	1.02425e-05
OW	1	rs317987860	173225730	C/A	0.298	-0.229861	0.0517001	9.41216e-06
OW	4	rs314435622	72764474	C/T	0.104	0.308313	0.0682329	6.73228e-06
OW	4	rs314991923	72773785	G/A	0.081	0.336638	0.0772365	1.40149e-05
OW	4	rs313311304	72990509	T/C	0.09	0.338175	0.0740322	5.34245e-06
OW	4	rs312387456	73153003	A/G	0.159	0.2836	0.0588149	1.57139e-06
OW	4	rs315676930	74712864	A/G	0.228	0.220115	0.0490584	7.80073e-06
OW	4	rs16436361	75054797	C/T	0.152	0.275869	0.0637355	1.60525e-05
OW	4	rs316289892	75470333	T/C	0.23	0.243605	0.0533252	5.33371e-06
OW	4	rs15619270	75478306	C/G	0.059	0.366456	0.0845081	1.54864e-05
OW	4	rs315201454	75485620	G/A	0.059	0.38595	0.0848662	5.87372e-06
OW	4	rs14491030	75486534	G/A	0.06	0.376086	0.0836932	7.55812e-06
OW	4	rs316243629	75495451	A/G	0.059	0.38595	0.0848662	5.87372e-06
OW	4	rs14491074	75653956	C/T	0.058	0.417125	0.0862272	1.4548e-06
OW	8	rs316060723	4881558	T/C	0.215	0.226914	0.0497507	5.51909e-06
OW	8	rs14714909	4909217	T/C	0.425	0.201667	0.0413142	1.17031e-06
OW	8	rs312565218	5022066	C/T	0.485	-0.184192	0.041593	1.0203e-05
